# Supplementary material for: Comparative Assessment of Percutaneous Left-Atrial Appendage Occlusion (LAAO) Devices—A Single Center Cohort Study
Source: J Cardiovasc Dev Dis. 2024 May 21;11(6):158. doi: 10.3390/jcdd11060158 (PMC11203807; doi:10.3390/jcdd11060158)
Supplement: Supplementary file 1 [file jcdd-11-00158-s001.zip]

Archive with 1 entries (1 files):
- jcdd-2986004-supplementary.pdf
